# Supplementary material for: The Neutrophil-to-Lymphocyte Ratio (NLR) as a Potential Predictor in Conization Outcomes for Cervical Cancer
Source: Cancers (Basel). 2025 May 31;17(11):1856. doi: 10.3390/cancers17111856 (PMC12153780; doi:10.3390/cancers17111856)
Supplement: Supplementary file 1 [file cancers-17-01856-s001.zip]

Archive with 1 entries (1 files):
- cancers-3627331-Supplementary.pdf
